# Supplementary material for: Lmx1a Encodes a Rostral Set of Mesodiencephalic Dopaminergic Neurons Marked by the Wnt/B-Catenin Signaling Activator R-spondin 2
Source: PLoS One. 2013 Sep 16;8(9):e74049. doi: 10.1371/journal.pone.0074049 (PMC3774790; doi:10.1371/journal.pone.0074049)
Supplement: Table S1 — List of primers used for the generation of in situ hybridization probes. (XLS) [file pone.0074049.s007.xls]

## Sheet: Sheet1
	Table S1. List of primers used for the generation of in situ hybridization probes
	Gene fragment	Forward primer (5' – 3')	Reverse primer (5' – 3')	Fragment (bp)
	Brunol4	CCTGCTGCCTATGGTCAGATTAG	GGAGTGTCTGGAGTCGTCAGC	456
	Brunol6	GATGCTGGGCAAGCAGCAG	CCAAACTCCTGAGGCAGGTG	741
	C130021l20Rik	GGAAACTCAGTCTATCCCAGACC	CTGGCTCTAGGCATCCTAACAC	366
	Calb2	GAGCTGACTGCATCCCAGTTC	CCTTCACCCCTTTACACGG	785
	Cbln1	GCTCTGGGCATCTCTGTGC	GGAAACGGGAGTGTGCAG	648
	Dab1	CATCCCACGTCAGTGACC	GATCCCTTGCTTTGGCCT	707
	Mgat5b	GGAGATCCACGGTACCGTG	GGAACTGAGCTGATGTTCTGG	573
	Phlda1	GAGGGCAAAGAGATCGACTTTC	CCAAGTGAACTGAATAGCAATGC	544
	Rspo2	GCTTCTAGAGCGCCTTTCCTTC	CCATAGTCTCATCTAACGGTGCA	754
