# Supplementary material for: Lmx1a Encodes a Rostral Set of Mesodiencephalic Dopaminergic Neurons Marked by the Wnt/B-Catenin Signaling Activator R-spondin 2
Source: PLoS One. 2013 Sep 16;8(9):e74049. doi: 10.1371/journal.pone.0074049 (PMC3774790; doi:10.1371/journal.pone.0074049)
Supplement: Table S2 — List of primers used for qPCR. (XLS) [file pone.0074049.s008.xls]

## Sheet: Sheet1
	Table S2. List of primers used for qPCR
	Primer	Forward (5' – 3')	Reverse (5' – 3')
	q18s	AAACGGCTACCACATCCAAG	CCTCCAATGGATCCTCGTTA
	qRspo2	CCGAGCCCCAGATATGAACA	GACCAACTTCACAACCTTCTACA
	qNurr1	CCGCCGAAATCGTTGTCAGTAC	TTCGGCTTCGAGGGTAAACGAC
	qCalb2	TGACTGCATCCCAGTTCCTG	CTTGGACATCATGCCAGAACC
	qC130021l20Rik	ACTAGAAGACGTCGCATCGG	GATACCCAGAGAAGGCGGTC
	qLmx1a	AACCAGCGAGCCAAGATGAA	CCCGCATTCCCACTACCATT
	qCbln1	GCGCAAAGGCATCTACAGTT	GAGGCTCACCTGGATGGTCT
	qPitx2	CCTCCTCACCCTTCTGTCAC	GCCCTTATCTTTCTCTGCGACT
	qPbx1	CAACTCAGCGGGTGGATACC	ATATCACTGATGCCCTGCGG
	qPou4f1	GCGGACTTTGCGAGTGTTTT	TTGCTCTGCAGCGGCG
	qPhlda1	GGCCACTCAAGGTTTTGAGGA	ACTACGAGGGAACTGCAAGC
	qTh	TGCACACAGTACATCCGTCATGC	GCAAATGT GCGGTCAGCCAACA
	qBrunol4	GCCAGCCCCCTTCACATAGA	ACTCCTCGATGTTCCCGAAG
	qBrunol6	TACACGGTAGCCGGACAATG	GTGCTGTAGGATCGCAGTGG
	qMgat5b	TGAACACCCAGGTAGACCCA	GACCCACACAGAAGTCCTGG
	qDab1	TTTGAGGCTGGACATGAGCC	GGGTCACAGCACTTACAGGTT
